# Supplementary material for: A new species of terrestrial-breeding frog (Amphibia, Craugastoridae, Pristimantis) from high elevations of the Pui Pui Protected Forest in central Peru
Source: Zookeys. 2017 Mar 7;(660):17–42. doi: 10.3897/zookeys.660.11394 (PMC5549528; doi:10.3897/zookeys.660.11394)
Supplement: XML Treatment for Pristimantis attenboroughi [file zookeys.660.11394-treatment1.xml]

<!DOCTYPE tp:taxon-treatment
  PUBLIC "-//TaxonX//DTD Taxonomic Treatment Publishing DTD v0 20100105//EN" "tax-treatment-NSO.dtd">
<tp:taxon-treatment xmlns:tp="http://www.plazi.org/taxpub"><tp:treatment-meta><kwd-group><label>Taxon classification</label><kwd><named-content xmlns:xlink="http://www.w3.org/1999/xlink" content-type="kingdom">Animalia</named-content></kwd><kwd><named-content xmlns:xlink="http://www.w3.org/1999/xlink" content-type="order">Anura</named-content></kwd><kwd><named-content xmlns:xlink="http://www.w3.org/1999/xlink" content-type="family">Craugastoridae</named-content></kwd></kwd-group><mixed-citation publication-type="journal"><person-group><name><surname>Lehr</surname><given-names>Edgar</given-names></name><name><surname>von May</surname><given-names>Rudolf</given-names></name></person-group><article-title>A new species of terrestrial-breeding frog (<tp:taxon-name><tp:taxon-name-part taxon-name-part-type="class">Amphibia</tp:taxon-name-part></tp:taxon-name>, <tp:taxon-name><tp:taxon-name-part taxon-name-part-type="family">Craugastoridae</tp:taxon-name-part></tp:taxon-name>, <italic><tp:taxon-name><tp:taxon-name-part taxon-name-part-type="genus" reg="Pristimantis">Pristimantis</tp:taxon-name-part></tp:taxon-name></italic>) from high elevations of the Pui Pui Protected Forest in central Peru</article-title><source>Zookeys</source><day>7</day><month>3</month><year>2017</year><volume>2017</volume><issue>660</issue><fpage>17</fpage><lpage>42</lpage><pub-id pub-id-type="doi">10.3897/zookeys.660.11394</pub-id></mixed-citation></tp:treatment-meta><tp:nomenclature><tp:taxon-name>
            <tp:taxon-name-part taxon-name-part-type="genus" reg="Pristimantis">Pristimantis</tp:taxon-name-part>
            <tp:taxon-name-part taxon-name-part-type="species" reg="attenboroughi">attenboroughi</tp:taxon-name-part>
            <object-id xmlns:xlink="http://www.w3.org/1999/xlink" content-type="zoobank" xlink:type="simple">http://zoobank.org/DCE88D49-0EB1-4DA4-A672-5341763B3236</object-id>
          </tp:taxon-name><tp:taxon-status xmlns:xlink="http://www.w3.org/1999/xlink" xlink:type="simple">sp. n.</tp:taxon-status></tp:nomenclature><tp:treatment-sec sec-type="Common name" id="SECID0EIDDI"><title>Common name.</title><p>English: Attenborough’s Rubber Frog. Spanish: Rana cutín Attenborough.</p><p>
            <bold>Holotype.</bold> <named-content xmlns:xlink="http://www.w3.org/1999/xlink" content-type="dwc:institutional_code" xlink:type="simple">MUSM</named-content> 31196 (<named-content xmlns:xlink="http://www.w3.org/1999/xlink" content-type="dwc:institutional_code" xlink:type="simple">IWU</named-content> 178, Figs <xref ref-type="fig" rid="F3">3</xref>, <xref ref-type="fig" rid="F4">4</xref>), adult male from the Pui Pui Protected Forest, Provincia Satipo, Región Junín, Peru, Upper part of Quebrada Tarhuish, “Laguna Udrecocha”, Puna, open area on east side of Laguna Udrecocha, <named-content xmlns:xlink="http://www.w3.org/1999/xlink" content-type="dwc:verbatimCoordinates" xlink:type="simple"><named-content content-type="geo-json" specific-use="{&#34;type&#34;:&#34;Point&#34;,&#34;coordinates&#34;:[-74.975694,-11.390028]}" id="NCID0EGEDI" xlink:type="simple">11°23'24.1"S, 74°58'32.5"W</named-content></named-content>, 3936 m a.s.l. (Fig. <xref ref-type="fig" rid="F8">8A</xref>), collected on 17 May 2012 by E. Lehr and R. von May.</p><fig id="F3" position="float" orientation="portrait"><label>Figure 3.</label><caption><p>Life male holotype (<named-content xmlns:xlink="http://www.w3.org/1999/xlink" content-type="dwc:institutional_code" xlink:type="simple">MUSM</named-content> 31196, <abbrev xmlns:xlink="http://www.w3.org/1999/xlink" xlink:title="snout–vent length" id="ABBRID0E3EDI" xlink:type="simple">SVL</abbrev> 18.9 mm) of <italic><tp:taxon-name><tp:taxon-name-part taxon-name-part-type="genus" reg="Pristimantis">Pristimantis</tp:taxon-name-part> <tp:taxon-name-part taxon-name-part-type="species" reg="attenboroughi">attenboroughi</tp:taxon-name-part></tp:taxon-name></italic> sp. n. in dorsolateral view (<bold>A</bold>), dorsal view (<bold>B</bold>), flanks, groin, anterior surfaces of thighs (<bold>C</bold>), posterior surfaces of thighs (<bold>D</bold>), and ventral view (<bold>E</bold>). Photos by E. Lehr.</p></caption><graphic xmlns:xlink="http://www.w3.org/1999/xlink" xlink:href="zookeys-660-017-g003.jpg" position="float" orientation="portrait" xlink:type="simple" id="oo_125468.jpg"/></fig><fig id="F4" position="float" orientation="portrait"><label>Figure 4.</label><caption><p>Ventral views of right hand (<bold>A</bold>) and right foot (<bold>B</bold>) of holotype of <italic><tp:taxon-name><tp:taxon-name-part taxon-name-part-type="genus" reg="Pristimantis">Pristimantis</tp:taxon-name-part> <tp:taxon-name-part taxon-name-part-type="species" reg="attenboroughi">attenboroughi</tp:taxon-name-part></tp:taxon-name></italic> sp. n. (<named-content xmlns:xlink="http://www.w3.org/1999/xlink" content-type="dwc:institutional_code" xlink:type="simple">MUSM</named-content> 31196). Drawings by E. Lehr.</p></caption><graphic xmlns:xlink="http://www.w3.org/1999/xlink" xlink:href="zookeys-660-017-g004.jpg" position="float" orientation="portrait" xlink:type="simple" id="oo_125469.jpg"/></fig><p>
            <bold>Paratypes.</bold> A total of 33 (Figs <xref ref-type="fig" rid="F5">5</xref>–<xref ref-type="fig" rid="F7">7</xref>, <xref ref-type="fig" rid="F8">8C</xref>), all from inside the PPPF (except for: <named-content xmlns:xlink="http://www.w3.org/1999/xlink" content-type="dwc:institutional_code" xlink:type="simple">MUSM</named-content> 31199–31202, <named-content xmlns:xlink="http://www.w3.org/1999/xlink" content-type="dwc:institutional_code" xlink:type="simple">NMP6V</named-content> 75526–29), Provincia Satipo, Región Junín: 10 adult females (<named-content xmlns:xlink="http://www.w3.org/1999/xlink" content-type="dwc:institutional_code" xlink:type="simple">MUSM</named-content> 31977, 31980, 31987, 31201, <named-content xmlns:xlink="http://www.w3.org/1999/xlink" content-type="dwc:institutional_code" xlink:type="simple">NMP6V</named-content> 75076, 75522 [GenBank accession numbers <ext-link xmlns:xlink="http://www.w3.org/1999/xlink" ext-link-type="gen" xlink:href="KY594753" xlink:type="simple">KY594753</ext-link>, <ext-link xmlns:xlink="http://www.w3.org/1999/xlink" ext-link-type="gen" xlink:href="KY594761" xlink:type="simple">KY594761</ext-link>], 75523, 75528 [GenBank accession numbers <ext-link xmlns:xlink="http://www.w3.org/1999/xlink" ext-link-type="gen" xlink:href="KY594756" xlink:type="simple">KY594756</ext-link>, <ext-link xmlns:xlink="http://www.w3.org/1999/xlink" ext-link-type="gen" xlink:href="KY594764" xlink:type="simple">KY594764</ext-link>], 75529 [GenBank accession number <ext-link xmlns:xlink="http://www.w3.org/1999/xlink" ext-link-type="gen" xlink:href="KY594757" xlink:type="simple">KY594757</ext-link>], 75534), 20 adult males (<named-content xmlns:xlink="http://www.w3.org/1999/xlink" content-type="dwc:institutional_code" xlink:type="simple">MUSM</named-content> 31186 [GenBank accession number <ext-link xmlns:xlink="http://www.w3.org/1999/xlink" ext-link-type="gen" xlink:href="KY594752" xlink:type="simple">KY594752</ext-link>], 31195, 31199, 31202, 31975, 31979, 31988, 31989, 31992, 31993, <named-content xmlns:xlink="http://www.w3.org/1999/xlink" content-type="dwc:institutional_code" xlink:type="simple">NMP6V</named-content> 75077–75079, 75524 [GenBank accession numbers <ext-link xmlns:xlink="http://www.w3.org/1999/xlink" ext-link-type="gen" xlink:href="KY594754" xlink:type="simple">KY594754</ext-link>, <ext-link xmlns:xlink="http://www.w3.org/1999/xlink" ext-link-type="gen" xlink:href="KY594762" xlink:type="simple">KY594762</ext-link>], 75525 [GenBank accession numbers <ext-link xmlns:xlink="http://www.w3.org/1999/xlink" ext-link-type="gen" xlink:href="KY594755" xlink:type="simple">KY594755</ext-link>, <ext-link xmlns:xlink="http://www.w3.org/1999/xlink" ext-link-type="gen" xlink:href="KY594763" xlink:type="simple">KY594763</ext-link>], 75526, 75527, 75533, <named-content xmlns:xlink="http://www.w3.org/1999/xlink" content-type="dwc:institutional_code" xlink:type="simple">UMMZ</named-content> 244726, 244727), 3 juveniles (<named-content xmlns:xlink="http://www.w3.org/1999/xlink" content-type="dwc:institutional_code" xlink:type="simple">MUSM</named-content> 31187, 31990, 31200).</p><fig id="F5" position="float" orientation="portrait"><label>Figure 5.</label><caption><p>Variation of male paratypes of <italic><tp:taxon-name><tp:taxon-name-part taxon-name-part-type="genus" reg="Pristimantis">Pristimantis</tp:taxon-name-part> <tp:taxon-name-part taxon-name-part-type="species" reg="attenboroughi">attenboroughi</tp:taxon-name-part></tp:taxon-name></italic> sp. n. in dorsolateral, dorsal, and ventral views. <bold>A–C</bold> (<named-content xmlns:xlink="http://www.w3.org/1999/xlink" content-type="dwc:institutional_code" xlink:type="simple">MUSM</named-content> 31186, <abbrev xmlns:xlink="http://www.w3.org/1999/xlink" xlink:title="snout–vent length" id="ABBRID0E6KDI" xlink:type="simple">SVL</abbrev> 18.6 mm) <bold>D–F</bold> (<named-content xmlns:xlink="http://www.w3.org/1999/xlink" content-type="dwc:institutional_code" xlink:type="simple">MUSM</named-content> 31195, <abbrev xmlns:xlink="http://www.w3.org/1999/xlink" xlink:title="snout–vent length" id="ABBRID0EKLDI" xlink:type="simple">SVL</abbrev> 16.9 mm) <bold>G–I</bold> (<named-content xmlns:xlink="http://www.w3.org/1999/xlink" content-type="dwc:institutional_code" xlink:type="simple">MUSM</named-content> 31992, <abbrev xmlns:xlink="http://www.w3.org/1999/xlink" xlink:title="snout–vent length" id="ABBRID0EVLDI" xlink:type="simple">SVL</abbrev> 15.9 mm). Photos by E. Lehr.</p></caption><graphic xmlns:xlink="http://www.w3.org/1999/xlink" xlink:href="zookeys-660-017-g005.jpg" position="float" orientation="portrait" xlink:type="simple" id="oo_125470.jpg"/></fig><fig id="F6" position="float" orientation="portrait"><label>Figure 6.</label><caption><p>Variation of female paratypes of <italic><tp:taxon-name><tp:taxon-name-part taxon-name-part-type="genus" reg="Pristimantis">Pristimantis</tp:taxon-name-part> <tp:taxon-name-part taxon-name-part-type="species" reg="attenboroughi">attenboroughi</tp:taxon-name-part></tp:taxon-name></italic> sp. n. in dorsolateral, dorsal, and ventral views. <bold>A–C</bold> (<named-content xmlns:xlink="http://www.w3.org/1999/xlink" content-type="dwc:institutional_code" xlink:type="simple">NMP6V</named-content> 75522, <abbrev xmlns:xlink="http://www.w3.org/1999/xlink" xlink:title="snout–vent length" id="ABBRID0EYMDI" xlink:type="simple">SVL</abbrev> 19.2 mm) <bold>D–F</bold> (<named-content xmlns:xlink="http://www.w3.org/1999/xlink" content-type="dwc:institutional_code" xlink:type="simple">MUSM</named-content> 31987, <abbrev xmlns:xlink="http://www.w3.org/1999/xlink" xlink:title="snout–vent length" id="ABBRID0EDNDI" xlink:type="simple">SVL</abbrev> 23.0 mm) <bold>G–I</bold> (<named-content xmlns:xlink="http://www.w3.org/1999/xlink" content-type="dwc:institutional_code" xlink:type="simple">MUSM</named-content> 31977, <abbrev xmlns:xlink="http://www.w3.org/1999/xlink" xlink:title="snout–vent length" id="ABBRID0EONDI" xlink:type="simple">SVL</abbrev> 21.9 mm). Photos by E. Lehr.</p></caption><graphic xmlns:xlink="http://www.w3.org/1999/xlink" xlink:href="zookeys-660-017-g006.jpg" position="float" orientation="portrait" xlink:type="simple" id="oo_125502.jpg"/></fig><fig id="F7" position="float" orientation="portrait"><label>Figure 7.</label><caption><p>Variation of juvenile paratypes of <italic><tp:taxon-name><tp:taxon-name-part taxon-name-part-type="genus" reg="Pristimantis">Pristimantis</tp:taxon-name-part> <tp:taxon-name-part taxon-name-part-type="species" reg="attenboroughi">attenboroughi</tp:taxon-name-part></tp:taxon-name></italic> sp. n. in dorsolateral, dorsal, and ventral views. <bold>A–C</bold> (<named-content xmlns:xlink="http://www.w3.org/1999/xlink" content-type="dwc:institutional_code" xlink:type="simple">MUSM</named-content> 31990, <abbrev xmlns:xlink="http://www.w3.org/1999/xlink" xlink:title="snout–vent length" id="ABBRID0EMODI" xlink:type="simple">SVL</abbrev> 14.0 mm) <bold>D–F</bold> (<named-content xmlns:xlink="http://www.w3.org/1999/xlink" content-type="dwc:institutional_code" xlink:type="simple">MUSM</named-content> 31187, <abbrev xmlns:xlink="http://www.w3.org/1999/xlink" xlink:title="snout–vent length" id="ABBRID0EXODI" xlink:type="simple">SVL</abbrev> 12.5 mm) <bold>G–I</bold> (<named-content xmlns:xlink="http://www.w3.org/1999/xlink" content-type="dwc:institutional_code" xlink:type="simple">MUSM</named-content> 31200, <abbrev xmlns:xlink="http://www.w3.org/1999/xlink" xlink:title="snout–vent length" id="ABBRID0ECPDI" xlink:type="simple">SVL</abbrev> 14.0 mm). Photos by E. Lehr.</p></caption><graphic xmlns:xlink="http://www.w3.org/1999/xlink" xlink:href="zookeys-660-017-g007.jpg" position="float" orientation="portrait" xlink:type="simple" id="oo_125503.jpg"/></fig><p>
            <named-content xmlns:xlink="http://www.w3.org/1999/xlink" content-type="dwc:institutional_code" xlink:type="simple">MUSM</named-content> 31186, <named-content xmlns:xlink="http://www.w3.org/1999/xlink" content-type="dwc:institutional_code" xlink:type="simple">MUSM</named-content> 31187, <named-content xmlns:xlink="http://www.w3.org/1999/xlink" content-type="dwc:institutional_code" xlink:type="simple">NMP6V</named-content> 75522, 75523: Quebrada Tarhuish, left bank of Antuyo River, “Shiusha”, upper montane forest, <named-content xmlns:xlink="http://www.w3.org/1999/xlink" content-type="dwc:verbatimCoordinates" xlink:type="simple"><named-content content-type="geo-json" specific-use="{&#34;type&#34;:&#34;Point&#34;,&#34;coordinates&#34;:[-74.936861,-11.367750]}" id="NCID0E1PDI" xlink:type="simple">11°22'3.9"S, 74°56'12.7"W</named-content></named-content>, 3414 m a.s.l. collected on 12 May 2012 by E. Lehr and R. von May. <named-content xmlns:xlink="http://www.w3.org/1999/xlink" content-type="dwc:institutional_code" xlink:type="simple">MUSM</named-content> 31195, <named-content xmlns:xlink="http://www.w3.org/1999/xlink" content-type="dwc:institutional_code" xlink:type="simple">NMP6V</named-content> 75524, 75524: collected at the type locality along with the holotype. <named-content xmlns:xlink="http://www.w3.org/1999/xlink" content-type="dwc:institutional_code" xlink:type="simple">MUSM</named-content> 31199, 31200, <named-content xmlns:xlink="http://www.w3.org/1999/xlink" content-type="dwc:institutional_code" xlink:type="simple">MUSM</named-content> 31201, 31202, <named-content xmlns:xlink="http://www.w3.org/1999/xlink" content-type="dwc:institutional_code" xlink:type="simple">NMP6V</named-content> <!--PageBreak-->75526, 75527: Upper part of Quebrada Tasta, “Laguna Luichococha”, Puna, <named-content xmlns:xlink="http://www.w3.org/1999/xlink" content-type="dwc:verbatimCoordinates" xlink:type="simple"><named-content content-type="geo-json" specific-use="{&#34;type&#34;:&#34;Point&#34;,&#34;coordinates&#34;:[-74.919611,-11.456583]}" id="NCID0E4QDI" xlink:type="simple">11°27'23.7"S, 74°55'10.6"W</named-content></named-content>, 3708 m a.s.l. collected on 20 May 2012 by E. Lehr and R. von May. <named-content xmlns:xlink="http://www.w3.org/1999/xlink" content-type="dwc:institutional_code" xlink:type="simple">NMP6V</named-content> 75528, 75529: near trail from Tasta to Tarhuish (first mountain peak), <tp:taxon-name><tp:taxon-name-part taxon-name-part-type="genus" reg="Polylepis">Polylepis</tp:taxon-name-part></tp:taxon-name> forest patch, <named-content xmlns:xlink="http://www.w3.org/1999/xlink" content-type="dwc:verbatimCoordinates" xlink:type="simple"><named-content content-type="geo-json" specific-use="{&#34;type&#34;:&#34;Point&#34;,&#34;coordinates&#34;:[-74.899028,-11.435722]}" id="NCID0EQRDI" xlink:type="simple">11°26'8.6"S, 74°53'56.5"W</named-content></named-content>, 3886 m a.s.l. collected on 20 May 2012 by E. Lehr and R. von May. <named-content xmlns:xlink="http://www.w3.org/1999/xlink" content-type="dwc:institutional_code" xlink:type="simple">MUSM</named-content> 31975: Antuyo, <named-content xmlns:xlink="http://www.w3.org/1999/xlink" content-type="dwc:verbatimCoordinates" xlink:type="simple"><named-content content-type="geo-json" specific-use="{&#34;type&#34;:&#34;Point&#34;,&#34;coordinates&#34;:[-74.996972,-11.334361]}" id="NCID0E4RDI" xlink:type="simple">11°20'03.7"S, 74°59'49.1"W</named-content></named-content>, 3700 m a.s.l. collected on 27 June 2013 by E. Lehr, J. Moravec, and J.C. Cusi. <named-content xmlns:xlink="http://www.w3.org/1999/xlink" content-type="dwc:institutional_code" xlink:type="simple">MUSM</named-content> 31977, 31979, <named-content xmlns:xlink="http://www.w3.org/1999/xlink" content-type="dwc:institutional_code" xlink:type="simple">MUSM</named-content> 31980, <named-content xmlns:xlink="http://www.w3.org/1999/xlink" content-type="dwc:institutional_code" xlink:type="simple">NMP6V</named-content> 75076, <named-content xmlns:xlink="http://www.w3.org/1999/xlink" content-type="dwc:institutional_code" xlink:type="simple">UMMZ</named-content> 244726: Hatunpata, <named-content xmlns:xlink="http://www.w3.org/1999/xlink" content-type="dwc:verbatimCoordinates" xlink:type="simple"><named-content content-type="geo-json" specific-use="{&#34;type&#34;:&#34;Point&#34;,&#34;coordinates&#34;:[-75.026389,-11.302194]}" id="NCID0EZSDI" xlink:type="simple">11°18'07.9"S, 75°01'35.0"W</named-content></named-content>, 3710 m a.s.l. collected on 28 June 2013 by by E. Lehr, J. Moravec, and J.C. Cusi. <named-content xmlns:xlink="http://www.w3.org/1999/xlink" content-type="dwc:institutional_code" xlink:type="simple">MUSM</named-content> 31987–31990, <named-content xmlns:xlink="http://www.w3.org/1999/xlink" content-type="dwc:institutional_code" xlink:type="simple">NMP6V</named-content> 75077, 75078, 75533, <named-content xmlns:xlink="http://www.w3.org/1999/xlink" content-type="dwc:institutional_code" xlink:type="simple">UMMZ</named-content> 244727: Trancapampa, <named-content xmlns:xlink="http://www.w3.org/1999/xlink" content-type="dwc:verbatimCoordinates" xlink:type="simple"><named-content content-type="geo-json" specific-use="{&#34;type&#34;:&#34;Point&#34;,&#34;coordinates&#34;:[-75.012861,-11.297000]}" id="NCID0EQTDI" xlink:type="simple">11°17'49.2"S, 75°00'46.3"W</named-content></named-content>, 3550 m a.s.l. collected on 2 July 2013 by E. Lehr, J. Moravec, and J.C. Cusi. <named-content xmlns:xlink="http://www.w3.org/1999/xlink" content-type="dwc:institutional_code" xlink:type="simple">MUSM</named-content> 31992, 31993, <named-content xmlns:xlink="http://www.w3.org/1999/xlink" content-type="dwc:institutional_code" xlink:type="simple">NMP6V</named-content> 75079, 75534: Antuyo Bajo, <named-content xmlns:xlink="http://www.w3.org/1999/xlink" content-type="dwc:verbatimCoordinates" xlink:type="simple"><named-content content-type="geo-json" specific-use="{&#34;type&#34;:&#34;Point&#34;,&#34;coordinates&#34;:[-74.993000,-11.314833]}" id="NCID0ECUDI" xlink:type="simple">11°18'53.4"S, 74°59'34.8"W</named-content></named-content>, 3400 m a.s.l. collected on 4 July 2013 by E. Lehr, J. Moravec, and J.C. Cusi.</p><!--PageBreak--></tp:treatment-sec><tp:treatment-sec sec-type="Generic placement" id="SECID0EIUDI"><title>Generic placement.</title><p>We assign this species to <italic><tp:taxon-name><tp:taxon-name-part taxon-name-part-type="genus" reg="Pristimantis">Pristimantis</tp:taxon-name-part></tp:taxon-name></italic> based on our molecular data (Fig. <xref ref-type="fig" rid="F2">2</xref>).</p><p>
            <bold>Diagnosis.</bold> A new species of <italic><tp:taxon-name><tp:taxon-name-part taxon-name-part-type="genus" reg="Pristimantis">Pristimantis</tp:taxon-name-part></tp:taxon-name></italic> assigned to the <italic><tp:taxon-name><tp:taxon-name-part taxon-name-part-type="species" reg="danae">danae</tp:taxon-name-part></tp:taxon-name></italic> species Group having the following combination of characters: (1) Skin on dorsum shagreen with low scattered tubercles, skin on flanks tuberculate, skin on venter areolate; discoidal fold absent, thoracic fold present; irregularly shaped, discontinuous dorsolateral folds present; (2) tympanic membrane and tympanic annulus absent; (3) snout short, rounded in dorsal and in lateral views; (4) upper eyelid without enlarged conical tubercles; <abbrev xmlns:xlink="http://www.w3.org/1999/xlink" xlink:title="upper eyelid width" id="ABBRID0EOVDI" xlink:type="simple">EW</abbrev> shorter <!--PageBreak-->than <abbrev xmlns:xlink="http://www.w3.org/1999/xlink" xlink:title="interorbital distance" id="ABBRID0EUVDI" xlink:type="simple">IOD</abbrev>; cranial crests absent; (5) dentigerous processes of vomers present; (6) males without vocal slits, nuptial pads absent; (7) Finger I shorter than Finger II; tips of digits narrow, rounded, lacking circumferential grooves; (8) fingers without lateral fringes; (9) small conical ulnar and tarsal tubercles present; (10) heel with a small conical tubercle; inner tarsal fold usually absent; (11) inner metatarsal tubercle ovoid, 1.5 times as large as outer; outer metatarsal tubercle small, rounded; vie low supernumerary plantar tubercles; (12) toes without lateral fringes; basal toe webbing absent; Toe V longer than Toe III; tips of digits narrow, rounded, lacking circumferential grooves, toe tips slightly smaller than those on fingers; (13) in life, dorsal ground coloration pale or dark gray, reddish brown or brownish olive with dark gray scattered flecks, some with X-shaped mark on scapular and ill-defined diagonal bars on flanks; dark grayish-brown canthal and supratympanic stripes usually present; groin dark gray or pale reddish brown with a pale <!--PageBreak-->red to pink tint in some; venter dark gray, pale gray, grayish brown or pale grayish green and in some dark gray mottled; iris pale grayish green with fine black vermiculation and brownish-orange horizontal streak across pupil and lower half of iris; (14) <abbrev xmlns:xlink="http://www.w3.org/1999/xlink" xlink:title="snout–vent length" id="ABBRID0E1VDI" xlink:type="simple">SVL</abbrev> in adult males 14.6–19.2 mm (n = 21), in adult females 19.2–23.0 mm (n = 10).</p><p>
            <bold>Comparisons.</bold> <italic><tp:taxon-name><tp:taxon-name-part taxon-name-part-type="genus" reg="Pristimantis">Pristimantis</tp:taxon-name-part> <tp:taxon-name-part taxon-name-part-type="species" reg="attenboroughi">attenboroughi</tp:taxon-name-part></tp:taxon-name></italic> is readily distinguished from its congeners in Ecuador (176 species, <xref ref-type="bibr" rid="B1">AmphibiaWeb 2016</xref>), Peru (128 species, <xref ref-type="bibr" rid="B1">AmphibiaWeb 2016</xref>), and Bolivia (17 species, <xref ref-type="bibr" rid="B1">AmphibiaWeb 2016</xref>) by having narrow digits without circumferential grooves, by lacking a tympanic annulus and tympanic membrane, and by having irregularly shaped, discontinuous dorsolateral folds. In Peru 18 species of <italic><tp:taxon-name><tp:taxon-name-part taxon-name-part-type="genus" reg="Pristimantis">Pristimantis</tp:taxon-name-part></tp:taxon-name></italic> lack a tympanum; these are <italic><tp:taxon-name><tp:taxon-name-part taxon-name-part-type="genus" reg="Pristimantis">P.</tp:taxon-name-part> <tp:taxon-name-part taxon-name-part-type="species" reg="academicus">academicus</tp:taxon-name-part></tp:taxon-name></italic> Lehr, Moravec, and Gagliardi Urrutia, 2010, <italic><tp:taxon-name><tp:taxon-name-part taxon-name-part-type="genus" reg="Pristimantis">P.</tp:taxon-name-part> <tp:taxon-name-part taxon-name-part-type="species" reg="altamazonicus">altamazonicus</tp:taxon-name-part></tp:taxon-name></italic> (Barbour and Dunn, 1921), <italic><tp:taxon-name><tp:taxon-name-part taxon-name-part-type="genus" reg="Pristimantis">P.</tp:taxon-name-part> <tp:taxon-name-part taxon-name-part-type="species" reg="ashaninka">ashaninka</tp:taxon-name-part></tp:taxon-name></italic> Lehr and Moravec, 2017, <italic><tp:taxon-name><tp:taxon-name-part taxon-name-part-type="genus" reg="Pristimantis">P.</tp:taxon-name-part> <tp:taxon-name-part taxon-name-part-type="species" reg="colodactylus">colodactylus</tp:taxon-name-part></tp:taxon-name></italic> (Lynch, 1979), <italic><tp:taxon-name><tp:taxon-name-part taxon-name-part-type="genus" reg="Pristimantis">P.</tp:taxon-name-part> <tp:taxon-name-part taxon-name-part-type="species" reg="coronatus">coronatus</tp:taxon-name-part></tp:taxon-name></italic> Lehr and Duellman, 2007a, <italic><tp:taxon-name><tp:taxon-name-part taxon-name-part-type="genus" reg="Pristimantis">P.</tp:taxon-name-part> <tp:taxon-name-part taxon-name-part-type="species" reg="croceoinguinis">croceoinguinis</tp:taxon-name-part></tp:taxon-name></italic> (Lynch, 1968), <italic><tp:taxon-name><tp:taxon-name-part taxon-name-part-type="genus" reg="Pristimantis">P.</tp:taxon-name-part> <tp:taxon-name-part taxon-name-part-type="species" reg="cruciocularis">cruciocularis</tp:taxon-name-part></tp:taxon-name></italic> (Lehr, Lundberg, Aguilar, and von May, 2006), <italic><tp:taxon-name><tp:taxon-name-part taxon-name-part-type="genus" reg="Pristimantis">P.</tp:taxon-name-part> <tp:taxon-name-part taxon-name-part-type="species" reg="flavobracatus">flavobracatus</tp:taxon-name-part></tp:taxon-name></italic> (Lehr, Lundberg, Aguilar, and von May, 2006), <italic><tp:taxon-name><tp:taxon-name-part taxon-name-part-type="genus" reg="Pristimantis">P.</tp:taxon-name-part> <tp:taxon-name-part taxon-name-part-type="species" reg="imitatrix">imitatrix</tp:taxon-name-part></tp:taxon-name></italic> (Duellman, 1978b), <italic><tp:taxon-name><tp:taxon-name-part taxon-name-part-type="genus" reg="Pristimantis">P.</tp:taxon-name-part> <tp:taxon-name-part taxon-name-part-type="species" reg="lirellus">lirellus</tp:taxon-name-part></tp:taxon-name></italic> (Dwyer, 1995), <italic><tp:taxon-name><tp:taxon-name-part taxon-name-part-type="genus" reg="Pristimantis">P.</tp:taxon-name-part> <tp:taxon-name-part taxon-name-part-type="species" reg="leucorrhinus">leucorrhinus</tp:taxon-name-part></tp:taxon-name></italic> Boano, Mazzotti, and Sindaco, 2008, <italic><tp:taxon-name><tp:taxon-name-part taxon-name-part-type="genus" reg="Pristimantis">P.</tp:taxon-name-part> <tp:taxon-name-part taxon-name-part-type="species" reg="martiae">martiae</tp:taxon-name-part></tp:taxon-name></italic> (Lynch, 1974), <italic><tp:taxon-name><tp:taxon-name-part taxon-name-part-type="genus" reg="Pristimantis">P.</tp:taxon-name-part> <tp:taxon-name-part taxon-name-part-type="species" reg="minutulus">minutulus</tp:taxon-name-part></tp:taxon-name></italic> Duellman and Hedges, 2007, <italic><tp:taxon-name><tp:taxon-name-part taxon-name-part-type="genus" reg="Pristimantis">P.</tp:taxon-name-part> <tp:taxon-name-part taxon-name-part-type="species" reg="rhabdocnemus">rhabdocnemus</tp:taxon-name-part></tp:taxon-name></italic> (Duellman and Hedges, 2005), <italic><tp:taxon-name><tp:taxon-name-part taxon-name-part-type="genus" reg="Pristimantis">P.</tp:taxon-name-part> <tp:taxon-name-part taxon-name-part-type="species" reg="simonsii">simonsii</tp:taxon-name-part></tp:taxon-name></italic> (Boulenger, 1900), <italic><tp:taxon-name><tp:taxon-name-part taxon-name-part-type="genus" reg="Pristimantis">P.</tp:taxon-name-part> <tp:taxon-name-part taxon-name-part-type="species" reg="tantanti">tantanti</tp:taxon-name-part></tp:taxon-name></italic> (Lehr, Torres-Gastello, <!--PageBreak-->and Suárez-Segovia, 2007), <italic><tp:taxon-name><tp:taxon-name-part taxon-name-part-type="genus" reg="Pristimantis">P.</tp:taxon-name-part> <tp:taxon-name-part taxon-name-part-type="species" reg="ventrimarmoratus">ventrimarmoratus</tp:taxon-name-part></tp:taxon-name></italic> (Boulenger, 1912), and <italic><tp:taxon-name><tp:taxon-name-part taxon-name-part-type="genus" reg="Pristimantis">P.</tp:taxon-name-part> <tp:taxon-name-part taxon-name-part-type="species" reg="vilcabambae">vilcabambae</tp:taxon-name-part></tp:taxon-name></italic> Lehr, 2007. Of these, only <italic><tp:taxon-name><tp:taxon-name-part taxon-name-part-type="genus" reg="Pristimantis">Pristimantis</tp:taxon-name-part> <tp:taxon-name-part taxon-name-part-type="species" reg="simonsii">simonsii</tp:taxon-name-part></tp:taxon-name></italic> from northern Peru has narrow digits without circumferential grooves. <italic><tp:taxon-name><tp:taxon-name-part taxon-name-part-type="genus" reg="Pristimantis">Pristimantis</tp:taxon-name-part> <tp:taxon-name-part taxon-name-part-type="species" reg="attenboroughi">attenboroughi</tp:taxon-name-part></tp:taxon-name></italic> and <italic><tp:taxon-name><tp:taxon-name-part taxon-name-part-type="genus" reg="Pristimantis">P.</tp:taxon-name-part> <tp:taxon-name-part taxon-name-part-type="species" reg="simonsii">simonsii</tp:taxon-name-part></tp:taxon-name></italic> lack circumferential grooves and a tympanum, and both have dorsolateral folds, but <italic><tp:taxon-name><tp:taxon-name-part taxon-name-part-type="genus" reg="Pristimantis">P.</tp:taxon-name-part> <tp:taxon-name-part taxon-name-part-type="species" reg="attenboroughi">attenboroughi</tp:taxon-name-part></tp:taxon-name></italic> is smaller than <italic><tp:taxon-name><tp:taxon-name-part taxon-name-part-type="genus" reg="Pristimantis">P.</tp:taxon-name-part> <tp:taxon-name-part taxon-name-part-type="species" reg="simonsii">simonsii</tp:taxon-name-part></tp:taxon-name></italic> (female <abbrev xmlns:xlink="http://www.w3.org/1999/xlink" xlink:title="snout–vent length" id="ABBRID0E65DI" xlink:type="simple">SVL</abbrev> 26.2–33.3 mm in <italic><tp:taxon-name><tp:taxon-name-part taxon-name-part-type="genus" reg="Pristimantis">P.</tp:taxon-name-part> <tp:taxon-name-part taxon-name-part-type="species" reg="simonsii">simonsii</tp:taxon-name-part></tp:taxon-name></italic>), and male <italic><tp:taxon-name><tp:taxon-name-part taxon-name-part-type="genus" reg="Pristimantis">P.</tp:taxon-name-part> <tp:taxon-name-part taxon-name-part-type="species" reg="attenboroughi">attenboroughi</tp:taxon-name-part></tp:taxon-name></italic> lack nuptial pads which are present in <italic><tp:taxon-name><tp:taxon-name-part taxon-name-part-type="genus" reg="Pristimantis">P.</tp:taxon-name-part> <tp:taxon-name-part taxon-name-part-type="species" reg="simonsii">simonsii</tp:taxon-name-part></tp:taxon-name></italic>.</p><p>Members of the <italic><tp:taxon-name><tp:taxon-name-part taxon-name-part-type="genus" reg="Pristimantis">Pristimantis</tp:taxon-name-part> <tp:taxon-name-part taxon-name-part-type="species" reg="orestes">orestes</tp:taxon-name-part></tp:taxon-name></italic> species Group are terrestrial and inhabit high elevations in southern Ecuador and in Peru (Duellman and Lehr, 2009) and have narrow digits, and only one of the 17 species (<xref ref-type="bibr" rid="B20">Guayasamin and Artega 2013</xref>) lacks circumferential grooves (<italic><tp:taxon-name><tp:taxon-name-part taxon-name-part-type="genus" reg="Pristimantis">P.</tp:taxon-name-part> <tp:taxon-name-part taxon-name-part-type="species" reg="simonsii">simonsii</tp:taxon-name-part></tp:taxon-name></italic>), and only two (<italic><tp:taxon-name><tp:taxon-name-part taxon-name-part-type="genus" reg="Pristimantis">P.</tp:taxon-name-part></tp:taxon-name> seorsus, <tp:taxon-name><tp:taxon-name-part taxon-name-part-type="genus" reg="Pristimantis">P.</tp:taxon-name-part> <tp:taxon-name-part taxon-name-part-type="species" reg="simonsii">simonsii</tp:taxon-name-part></tp:taxon-name></italic>) lack a tympanum. Furthermore <italic><tp:taxon-name><tp:taxon-name-part taxon-name-part-type="genus" reg="Pristimantis">P.</tp:taxon-name-part> <tp:taxon-name-part taxon-name-part-type="species" reg="attenboroughi">attenboroughi</tp:taxon-name-part></tp:taxon-name></italic> is phylogenetically distant from members of this group which is considered to be not monophyletic (<xref ref-type="bibr" rid="B15">Duellman and Lehr 2009</xref>, Fig. <xref ref-type="fig" rid="F2">2</xref>).</p><p>Among the three other new species of <italic><tp:taxon-name><tp:taxon-name-part taxon-name-part-type="genus" reg="Pristimantis">Pristimantis</tp:taxon-name-part></tp:taxon-name></italic> from the upper montane forests and Puna of the PPPF, only <italic><tp:taxon-name><tp:taxon-name-part taxon-name-part-type="genus" reg="Pristimantis">Pristimantis</tp:taxon-name-part></tp:taxon-name></italic> sp. n. E lacks circumferential grooves and a tympanum. However, <italic><tp:taxon-name><tp:taxon-name-part taxon-name-part-type="genus" reg="Pristimantis">P.</tp:taxon-name-part> <tp:taxon-name-part taxon-name-part-type="species" reg="attenboroughi">attenboroughi</tp:taxon-name-part></tp:taxon-name></italic> and <italic><tp:taxon-name><tp:taxon-name-part taxon-name-part-type="genus" reg="Pristimantis">P.</tp:taxon-name-part></tp:taxon-name></italic> sp. n. E both differ regarding other morphological traits, coloration, and genetically.</p><p>
            <italic><tp:taxon-name><tp:taxon-name-part taxon-name-part-type="genus" reg="Pristimantis">Pristimantis</tp:taxon-name-part> <tp:taxon-name-part taxon-name-part-type="species" reg="attenboroughi">attenboroughi</tp:taxon-name-part></tp:taxon-name></italic> shares with <italic><tp:taxon-name><tp:taxon-name-part taxon-name-part-type="genus" reg="Pristimantis">P.</tp:taxon-name-part> <tp:taxon-name-part taxon-name-part-type="species" reg="stipa">stipa</tp:taxon-name-part></tp:taxon-name></italic> Venegas and Duellman, 2012 from the Puna of northern Peru (<xref ref-type="bibr" rid="B57">Venegas and Duellman 2012</xref>) narrow digits without circumferential grooves and dorsolateral folds. However, <italic><tp:taxon-name><tp:taxon-name-part taxon-name-part-type="genus" reg="Pristimantis">P.</tp:taxon-name-part> <tp:taxon-name-part taxon-name-part-type="species" reg="attenboroughi">attenboroughi</tp:taxon-name-part></tp:taxon-name></italic> is smaller (female <abbrev xmlns:xlink="http://www.w3.org/1999/xlink" xlink:title="snout–vent length" id="ABBRID0EOEAK" xlink:type="simple">SVL</abbrev> 19.2–23.0 mm [n = 10] vs. 35.1 mm [n = 1]), lacks a tympanum (present in <italic><tp:taxon-name><tp:taxon-name-part taxon-name-part-type="genus" reg="Pristimantis">P.</tp:taxon-name-part> <tp:taxon-name-part taxon-name-part-type="species" reg="stipa">stipa</tp:taxon-name-part></tp:taxon-name></italic>), and has ulnar tubercles not coalesced into fold (coalesced into low fold in <italic><tp:taxon-name><tp:taxon-name-part taxon-name-part-type="genus" reg="Pristimantis">P.</tp:taxon-name-part> <tp:taxon-name-part taxon-name-part-type="species" reg="stipa">stipa</tp:taxon-name-part></tp:taxon-name></italic>), <xref ref-type="bibr" rid="B57">Venegas and Duellman (2012)</xref>.</p><p>The new species shares narrow digits without circumferential grooves and the absence of a tympanic annulus and tympanic membrane with the Andean genera <italic><tp:taxon-name><tp:taxon-name-part taxon-name-part-type="genus" reg="Phrynopus">Phrynopus</tp:taxon-name-part></tp:taxon-name></italic> Peters, 1873 (except for <italic><tp:taxon-name><tp:taxon-name-part taxon-name-part-type="genus" reg="Phrynopus">Phrynopus</tp:taxon-name-part> <tp:taxon-name-part taxon-name-part-type="species" reg="auriculatus">auriculatus</tp:taxon-name-part></tp:taxon-name></italic> Duellman and Hedges, 2008, and <italic><tp:taxon-name><tp:taxon-name-part taxon-name-part-type="genus" reg="Phrynopus">P.</tp:taxon-name-part> <tp:taxon-name-part taxon-name-part-type="species" reg="peruanus">peruanus</tp:taxon-name-part></tp:taxon-name></italic> Peters, 1873), 28 species from elevations between 2200 and 4400 m a.s.l. in central and northern Peru, Duellman and Lehr, 2009) and <italic><tp:taxon-name><tp:taxon-name-part taxon-name-part-type="genus" reg="Bryophryne">Bryophryne</tp:taxon-name-part></tp:taxon-name></italic> Hedges, Duellman, and Heinicke, 2008 (8 species from elevations between 2900 and 4120 m a.s.l. in southern Peru, <xref ref-type="bibr" rid="B15">Duellman and Lehr 2009</xref>), <xref ref-type="bibr" rid="B1">AmphibiaWeb (2016)</xref>. <italic><tp:taxon-name><tp:taxon-name-part taxon-name-part-type="genus" reg="Pristimantis">Pristimantis</tp:taxon-name-part> <tp:taxon-name-part taxon-name-part-type="species" reg="attenboroughi">attenboroughi</tp:taxon-name-part></tp:taxon-name></italic> is most similar with <italic><tp:taxon-name><tp:taxon-name-part taxon-name-part-type="genus" reg="Phrynopus">Phrynopus</tp:taxon-name-part> <tp:taxon-name-part taxon-name-part-type="species" reg="chaparroi">chaparroi</tp:taxon-name-part></tp:taxon-name></italic> Mamani and Malqui, 2014 which was described based on morphological characters and found at elevations between 4205 and 4490 m a.s.l. in southern Región Junín (<xref ref-type="bibr" rid="B42">Mamani and Malqui 2014</xref>). Both <italic><tp:taxon-name><tp:taxon-name-part taxon-name-part-type="genus" reg="Pristimantis">Pristimantis</tp:taxon-name-part> <tp:taxon-name-part taxon-name-part-type="species" reg="attenboroughi">attenboroughi</tp:taxon-name-part></tp:taxon-name></italic> and <italic><tp:taxon-name><tp:taxon-name-part taxon-name-part-type="genus" reg="Phrynopus">Phrynopus</tp:taxon-name-part> <tp:taxon-name-part taxon-name-part-type="species" reg="chaparroi">chaparroi</tp:taxon-name-part></tp:taxon-name></italic> lack a tympanum and have narrow digits without circumferential grooves. However, <italic><tp:taxon-name><tp:taxon-name-part taxon-name-part-type="genus" reg="Pristimantis">P.</tp:taxon-name-part> <tp:taxon-name-part taxon-name-part-type="species" reg="attenboroughi">attenboroughi</tp:taxon-name-part></tp:taxon-name></italic> is smaller than <italic><tp:taxon-name><tp:taxon-name-part taxon-name-part-type="genus" reg="Phrynopus">P.</tp:taxon-name-part> <tp:taxon-name-part taxon-name-part-type="species" reg="chaparroi">chaparroi</tp:taxon-name-part></tp:taxon-name></italic> (female <abbrev xmlns:xlink="http://www.w3.org/1999/xlink" xlink:title="snout–vent length" id="ABBRID0EAJAK" xlink:type="simple">SVL</abbrev> 19.2–23.0 mm [n = 10] vs. 30.0–32.2 [n = 4]), lacks protuberant subconical postrictal tubercles (present in <italic><tp:taxon-name><tp:taxon-name-part taxon-name-part-type="genus" reg="Phrynopus">P.</tp:taxon-name-part> <tp:taxon-name-part taxon-name-part-type="species" reg="chaparroi">chaparroi</tp:taxon-name-part></tp:taxon-name></italic>), has dorsolateral folds (absent in <italic><tp:taxon-name><tp:taxon-name-part taxon-name-part-type="genus" reg="Phrynopus">P.</tp:taxon-name-part> <tp:taxon-name-part taxon-name-part-type="species" reg="chaparroi">chaparroi</tp:taxon-name-part></tp:taxon-name></italic>), dentigerous processes of vomers present (absent in <italic><tp:taxon-name><tp:taxon-name-part taxon-name-part-type="genus" reg="Phrynopus">P.</tp:taxon-name-part> <tp:taxon-name-part taxon-name-part-type="species" reg="chaparroi">chaparroi</tp:taxon-name-part></tp:taxon-name></italic>), and males lack nuptial pads (present in <italic><tp:taxon-name><tp:taxon-name-part taxon-name-part-type="genus" reg="Phrynopus">P.</tp:taxon-name-part> <tp:taxon-name-part taxon-name-part-type="species" reg="chaparroi">chaparroi</tp:taxon-name-part></tp:taxon-name></italic>). <italic><tp:taxon-name><tp:taxon-name-part taxon-name-part-type="genus" reg="Phrynopus">Phrynopus</tp:taxon-name-part> <tp:taxon-name-part taxon-name-part-type="species" reg="chaparroi">chaparroi</tp:taxon-name-part></tp:taxon-name></italic> might belong to <italic><tp:taxon-name><tp:taxon-name-part taxon-name-part-type="genus" reg="Pristimantis">Pristimantis</tp:taxon-name-part></tp:taxon-name></italic>, but molecular characters need to be applied to confirm our suspicion.</p></tp:treatment-sec><tp:treatment-sec sec-type="description" id="SECID0ECLAK"><title>Description of the holotype.</title><p>Head about as long as wide; head length 39.7% of <abbrev xmlns:xlink="http://www.w3.org/1999/xlink" xlink:title="snout–vent length" id="ABBRID0EILAK" xlink:type="simple">SVL</abbrev>; head width 38.6% of <abbrev xmlns:xlink="http://www.w3.org/1999/xlink" xlink:title="snout–vent length" id="ABBRID0EMLAK" xlink:type="simple">SVL</abbrev>; cranial crests absent; snout short, rounded in dorsal view, rounded in lateral view (Fig. <xref ref-type="fig" rid="F3">3A, B</xref>); eye-nostril distance 70% of eye diameter; nostrils slightly protuberant, directed dorsolaterally; canthus rostralis short, rounded <!--PageBreak-->in lateral view, weakly concave in dorsal view; loreal region concave; lips rounded; outer margin of upper eyelid each with few slightly enlarged conical tubercles; upper eyelid width 51.9% of <abbrev xmlns:xlink="http://www.w3.org/1999/xlink" xlink:title="interorbital distance" id="ABBRID0EWLAK" xlink:type="simple">IOD</abbrev> (see photo in life Fig. <xref ref-type="fig" rid="F3">3</xref>); supratympanic fold short and broad, extending from posterior margin of upper eyelid slightly curved to insertion of arm; tympanic membrane and annulus absent; distinct conical postrictal tubercles present bilaterally. Choanae small, ovoid, not concealed by palatal shelf of maxilla; dentigerous processes of vomers positioned posterior to level of choanae, oblique, narrowly separated; tongue long, oval, about three times as long as wide, not notched posteriorly, posterior half free.</p><p>Skin on dorsum shagreen with low scattered tubercles, skin on flanks tuberculate, irregularly shaped, discontinuous dorsolateral folds present extending from posterior level of tympanic area to level of hind limb insertion; skin on throat, chest, and belly areolate; discoidal fold absent, thoracic fold present; cloacal sheath short.</p><p>Outer ulnar surface each with a row of four minute low tubercles; palmar tubercle bifid; thenar tubercle ovoid; subarticular tubercles well defined, most prominent on base of fingers, round in ventral view, subconical in lateral view; supernumerary tubercles indistinct; fingers short and stout lacking lateral fringes, Finger I shorter than Finger II; tips of digits of fingers narrow, round, lacking circumferential grooves (Fig. <xref ref-type="fig" rid="F4">4A</xref>).</p><p>Hind limbs short, slender, tibia length 40.2% of <abbrev xmlns:xlink="http://www.w3.org/1999/xlink" xlink:title="snout–vent length" id="ABBRID0EHMAK" xlink:type="simple">SVL</abbrev>; foot length 41.3% of <abbrev xmlns:xlink="http://www.w3.org/1999/xlink" xlink:title="snout–vent length" id="ABBRID0ELMAK" xlink:type="simple">SVL</abbrev>; dorsal surfaces of hind limbs tuberculate; inner surface of thighs smooth, posterior surfaces of thighs tuberculate, ventral surfaces of thighs areolate; heels each with a small conical tubercle; outer surface of tarsus with few scattered minute low tubercles; inner tarsal fold absent, but small tubercle proximal to metatarsal tubercle; inner metatarsal tubercle ovoid, one and a half times the size of round outer metatarsal tubercle; subarticular tubercles well defined, round in ventral view, subconical in lateral view; few plantar supernumerary tubercles, about one third the size of subarticular tubercles; toes without lateral fringes; basal webbing absent; tips of digits narrow, round, less expanded than those on fingers, lacking circumferential grooves; relative length of toes: 1&lt;2&lt;5&lt;3&lt;4; Toe V slightly longer than Toe III (tip of digit of Toe III and Toe V not reaching distal subarticular tubercle on Toe IV; Fig. <xref ref-type="fig" rid="F4">4B</xref>).</p></tp:treatment-sec><tp:treatment-sec sec-type="description" id="SECID0ETMAK"><title>Measurements (in mm) of the holotype.</title><p>
            <abbrev xmlns:xlink="http://www.w3.org/1999/xlink" xlink:title="snout–vent length" id="ABBRID0EZMAK" xlink:type="simple">SVL</abbrev> 18.9; tibia length 7.6; foot length 7.8; head length 7.5; head width 7.3; eye diameter 2.0; inter orbital distance 2.7; upper eyelid width 1.4; internarial distance 1.9; eye–nostril distance 1.4.</p></tp:treatment-sec><tp:treatment-sec sec-type="Coloration of the holotype in life" id="SECID0E4MAK"><title>Coloration of the holotype in life</title><p>
            <bold>(Fig. <xref ref-type="fig" rid="F3">3</xref>).</bold> The dorsal ground coloration is pale reddish brown with few dark brown flecks; narrow dark brown canthal and supratympanic stripes; flanks pale reddish brown with dark brown flecks forming irregularly shaped diagonal bars; groin and anterior surfaces of thighs reddish brown with dark brown flecks and pale reddish tint; chest, belly, and ventral surfaces of thighs dark grayish brown, throat pale reddish brown and pale gray mottled; palmar and plantar surfaces, and fingers and toes dark grayish brown; iris pale grayish green with fine black vermiculation and brownish-orange horizontal streak across pupil and lower half of iris.</p><table-wrap id="T3" position="float" orientation="portrait"><label>Table 3.</label><caption><p>Measurements (in mm) of selected adult type specimens of <italic><tp:taxon-name><tp:taxon-name-part taxon-name-part-type="genus" reg="Pristimantis">Pristimantis</tp:taxon-name-part> <tp:taxon-name-part taxon-name-part-type="species" reg="attenboroughi">attenboroughi</tp:taxon-name-part></tp:taxon-name></italic> sp. n. M = male, F = female. For other abbreviations see methods.</p></caption><table id="TID0EHOBI" rules="all"><tbody><tr><th rowspan="1" colspan="1">Characters</th><th rowspan="1" colspan="1">
                    <named-content xmlns:xlink="http://www.w3.org/1999/xlink" content-type="dwc:institutional_code" xlink:type="simple">MUSM</named-content>
                    <break/> 31988</th><th rowspan="1" colspan="1">
                    <named-content xmlns:xlink="http://www.w3.org/1999/xlink" content-type="dwc:institutional_code" xlink:type="simple">MUSM</named-content>
                    <break/> 31992</th><th rowspan="1" colspan="1">
                    <named-content xmlns:xlink="http://www.w3.org/1999/xlink" content-type="dwc:institutional_code" xlink:type="simple">MUSM</named-content>
                    <break/> 31186</th><th rowspan="1" colspan="1">
                    <named-content xmlns:xlink="http://www.w3.org/1999/xlink" content-type="dwc:institutional_code" xlink:type="simple">UMMZ</named-content>
                    <break/> 244727</th><th rowspan="1" colspan="1">
                    <named-content xmlns:xlink="http://www.w3.org/1999/xlink" content-type="dwc:institutional_code" xlink:type="simple">NMP6V</named-content>
                    <break/> 75523</th><th rowspan="1" colspan="1">
                    <named-content xmlns:xlink="http://www.w3.org/1999/xlink" content-type="dwc:institutional_code" xlink:type="simple">MUSM</named-content>
                    <break/> 31980</th><th rowspan="1" colspan="1">
                    <named-content xmlns:xlink="http://www.w3.org/1999/xlink" content-type="dwc:institutional_code" xlink:type="simple">MUSM</named-content>
                    <break/> 31977</th><th rowspan="1" colspan="1">
                    <named-content xmlns:xlink="http://www.w3.org/1999/xlink" content-type="dwc:institutional_code" xlink:type="simple">NMP6V</named-content>
                    <break/> 75076</th><th rowspan="1" colspan="1">
                    <named-content xmlns:xlink="http://www.w3.org/1999/xlink" content-type="dwc:institutional_code" xlink:type="simple">MUSM</named-content>
                    <break/> 31987</th></tr><tr><td rowspan="1" colspan="1">sex</td><td rowspan="1" colspan="1">M</td><td rowspan="1" colspan="1">M</td><td rowspan="1" colspan="1">M</td><td rowspan="1" colspan="1">M</td><td rowspan="1" colspan="1">F</td><td rowspan="1" colspan="1">F</td><td rowspan="1" colspan="1">F</td><td rowspan="1" colspan="1">F</td><td rowspan="1" colspan="1">F</td></tr><tr><td rowspan="1" colspan="1">
                    <abbrev xmlns:xlink="http://www.w3.org/1999/xlink" xlink:title="snout–vent length" id="ABBRID0ENSAK" xlink:type="simple">SVL</abbrev>
                  </td><td rowspan="1" colspan="1">14.6</td><td rowspan="1" colspan="1">15.9</td><td rowspan="1" colspan="1">18.6</td><td rowspan="1" colspan="1">19.2</td><td rowspan="1" colspan="1">20.1</td><td rowspan="1" colspan="1">21.5</td><td rowspan="1" colspan="1">21.9</td><td rowspan="1" colspan="1">22.9</td><td rowspan="1" colspan="1">23.0</td></tr><tr><td rowspan="1" colspan="1">
                    <abbrev xmlns:xlink="http://www.w3.org/1999/xlink" xlink:title="tibia length" id="ABBRID0ERTAK" xlink:type="simple">TL</abbrev>
                  </td><td rowspan="1" colspan="1">6.0</td><td rowspan="1" colspan="1">6.2</td><td rowspan="1" colspan="1">7.3</td><td rowspan="1" colspan="1">6.8</td><td rowspan="1" colspan="1">8.3</td><td rowspan="1" colspan="1">8.4</td><td rowspan="1" colspan="1">8.1</td><td rowspan="1" colspan="1">8.3</td><td rowspan="1" colspan="1">8.8</td></tr><tr><td rowspan="1" colspan="1">
                    <abbrev xmlns:xlink="http://www.w3.org/1999/xlink" xlink:title="foot length" id="ABBRID0EVUAK" xlink:type="simple">FL</abbrev>
                  </td><td rowspan="1" colspan="1">5.8</td><td rowspan="1" colspan="1">6.1</td><td rowspan="1" colspan="1">7.7</td><td rowspan="1" colspan="1">7.3</td><td rowspan="1" colspan="1">9.4</td><td rowspan="1" colspan="1">8.8</td><td rowspan="1" colspan="1">8.8</td><td rowspan="1" colspan="1">9.2</td><td rowspan="1" colspan="1">10.2</td></tr><tr><td rowspan="1" colspan="1"><abbrev xmlns:xlink="http://www.w3.org/1999/xlink" xlink:title="head length" xlink:type="simple">HL</abbrev></td><td rowspan="1" colspan="1">5.3</td><td rowspan="1" colspan="1">6.2</td><td rowspan="1" colspan="1">6.2</td><td rowspan="1" colspan="1">6.8</td><td rowspan="1" colspan="1">7.5</td><td rowspan="1" colspan="1">7.6</td><td rowspan="1" colspan="1">7.3</td><td rowspan="1" colspan="1">8.4</td><td rowspan="1" colspan="1">7.1</td></tr><tr><td rowspan="1" colspan="1">
                    <abbrev xmlns:xlink="http://www.w3.org/1999/xlink" xlink:title="head width" id="ABBRID0EYWAK" xlink:type="simple">HW</abbrev>
                  </td><td rowspan="1" colspan="1">5.0</td><td rowspan="1" colspan="1">5.7</td><td rowspan="1" colspan="1">6.3</td><td rowspan="1" colspan="1">6.6</td><td rowspan="1" colspan="1">7.4</td><td rowspan="1" colspan="1">7.8</td><td rowspan="1" colspan="1">7.8</td><td rowspan="1" colspan="1">7.9</td><td rowspan="1" colspan="1">7.9</td></tr><tr><td rowspan="1" colspan="1">
                    <abbrev xmlns:xlink="http://www.w3.org/1999/xlink" xlink:title="horizontal eye diameter" id="ABBRID0E3XAK" xlink:type="simple">ED</abbrev>
                  </td><td rowspan="1" colspan="1">1.6</td><td rowspan="1" colspan="1">1.7</td><td rowspan="1" colspan="1">1.9</td><td rowspan="1" colspan="1">1.9</td><td rowspan="1" colspan="1">2.0</td><td rowspan="1" colspan="1">2.2</td><td rowspan="1" colspan="1">2.4</td><td rowspan="1" colspan="1">2.4</td><td rowspan="1" colspan="1">2.2</td></tr><tr><td rowspan="1" colspan="1">
                    <abbrev xmlns:xlink="http://www.w3.org/1999/xlink" xlink:title="interorbital distance" id="ABBRID0EAZAK" xlink:type="simple">IOD</abbrev>
                  </td><td rowspan="1" colspan="1">1.8</td><td rowspan="1" colspan="1">2.1</td><td rowspan="1" colspan="1">2.4</td><td rowspan="1" colspan="1">2.1</td><td rowspan="1" colspan="1">2.7</td><td rowspan="1" colspan="1">2.5</td><td rowspan="1" colspan="1">2.3</td><td rowspan="1" colspan="1">2.6</td><td rowspan="1" colspan="1">2.9</td></tr><tr><td rowspan="1" colspan="1">
                    <abbrev xmlns:xlink="http://www.w3.org/1999/xlink" xlink:title="upper eyelid width" id="ABBRID0EE1AK" xlink:type="simple">EW</abbrev>
                  </td><td rowspan="1" colspan="1">0.9</td><td rowspan="1" colspan="1">1.4</td><td rowspan="1" colspan="1">1.2</td><td rowspan="1" colspan="1">1.3</td><td rowspan="1" colspan="1">1.6</td><td rowspan="1" colspan="1">1.6</td><td rowspan="1" colspan="1">1.6</td><td rowspan="1" colspan="1">1.6</td><td rowspan="1" colspan="1">1.3</td></tr><tr><td rowspan="1" colspan="1">
                    <abbrev xmlns:xlink="http://www.w3.org/1999/xlink" xlink:title="internarial distance" id="ABBRID0EI2AK" xlink:type="simple">IND</abbrev>
                  </td><td rowspan="1" colspan="1">1.3</td><td rowspan="1" colspan="1">1.5</td><td rowspan="1" colspan="1">1.7</td><td rowspan="1" colspan="1">2.0</td><td rowspan="1" colspan="1">2.0</td><td rowspan="1" colspan="1">1.9</td><td rowspan="1" colspan="1">2.1</td><td rowspan="1" colspan="1">2.3</td><td rowspan="1" colspan="1">2.1</td></tr><tr><td rowspan="1" colspan="1">
                    <abbrev xmlns:xlink="http://www.w3.org/1999/xlink" xlink:title="eye–nostril distance" id="ABBRID0EM3AK" xlink:type="simple">E-N</abbrev>
                  </td><td rowspan="1" colspan="1">1.1</td><td rowspan="1" colspan="1">1.0</td><td rowspan="1" colspan="1">1.3</td><td rowspan="1" colspan="1">1.3</td><td rowspan="1" colspan="1">1.3</td><td rowspan="1" colspan="1">1.7</td><td rowspan="1" colspan="1">1.5</td><td rowspan="1" colspan="1">1.8</td><td rowspan="1" colspan="1">1.7</td></tr></tbody></table></table-wrap></tp:treatment-sec><tp:treatment-sec sec-type="Coloration of the holotype in preservative" id="SECID0EL4AK"><title>Coloration of the holotype in preservative.</title><p>The dorsal ground coloration is pale brown with few dark brown flecks; narrow dark brown canthal and supratympanic <!--PageBreak-->stripes; flanks pale brown with many dark brown flecks forming irregularly shaped diagonal bars; groin and anterior surfaces of thighs brown with dark brown flecks; chest, belly, and ventral surfaces of thighs dark brown, throat pale brown and pale gray mottled; palmar and plantar surfaces, and fingers and toes dark brown; iris pale gray.</p><table-wrap id="T4" position="float" orientation="portrait"><label>Table 4.</label><caption><p>Measurements (in mm) and proportions of adult male and adult female type specimens of <italic><tp:taxon-name><tp:taxon-name-part taxon-name-part-type="genus" reg="Pristimantis">Pristimantis</tp:taxon-name-part> <tp:taxon-name-part taxon-name-part-type="species" reg="attenboroughi">attenboroughi</tp:taxon-name-part></tp:taxon-name></italic> sp. n.; ranges followed by means and one standard deviation in parentheses. For abbreviations see methods.</p></caption><table id="TID0EFACI" rules="all"><tbody><tr><td rowspan="1" colspan="1">
                    <bold>Characters</bold>
                  </td><td rowspan="1" colspan="1">
                    <bold>Males (n = 21)</bold>
                  </td><td rowspan="1" colspan="1">
                    <bold>Females (n = 10)</bold>
                  </td></tr><tr><td rowspan="1" colspan="1">
                    <abbrev xmlns:xlink="http://www.w3.org/1999/xlink" xlink:title="snout–vent length" id="ABBRID0ED6AK" xlink:type="simple">SVL</abbrev>
                  </td><td rowspan="1" colspan="1">14.6–19.2 (17.1 ± 1.2)</td><td rowspan="1" colspan="1">19.2–23.0 (21.6 ± 1.1)</td></tr><tr><td rowspan="1" colspan="1">
                    <abbrev xmlns:xlink="http://www.w3.org/1999/xlink" xlink:title="tibia length" id="ABBRID0ES6AK" xlink:type="simple">TL</abbrev>
                  </td><td rowspan="1" colspan="1">5.8–7.6 (6.7 ± 0.5)</td><td rowspan="1" colspan="1">8.0–8.8 (8.4 ± 0.2)</td></tr><tr><td rowspan="1" colspan="1">
                    <abbrev xmlns:xlink="http://www.w3.org/1999/xlink" xlink:title="foot length" id="ABBRID0EBABK" xlink:type="simple">FL</abbrev>
                  </td><td rowspan="1" colspan="1">5.8–7.8 (7.0 ± 0.5)</td><td rowspan="1" colspan="1">8.8–10.2 (9.3 ± 0.4)</td></tr><tr><td rowspan="1" colspan="1"><abbrev xmlns:xlink="http://www.w3.org/1999/xlink" xlink:title="head length" xlink:type="simple">HL</abbrev></td><td rowspan="1" colspan="1">5.3–7.3 (6.3 ± 0.5)</td><td rowspan="1" colspan="1">7.1–8.4 (7.6 ± 0.4)</td></tr><tr><td rowspan="1" colspan="1">
                    <abbrev xmlns:xlink="http://www.w3.org/1999/xlink" xlink:title="head width" id="ABBRID0E1ABK" xlink:type="simple">HW</abbrev>
                  </td><td rowspan="1" colspan="1">5.0–6.9 (6.0 ± 0.5)</td><td rowspan="1" colspan="1">7.3–8.3 (7.9 ± 0.3)</td></tr><tr><td rowspan="1" colspan="1">
                    <abbrev xmlns:xlink="http://www.w3.org/1999/xlink" xlink:title="horizontal eye diameter" id="ABBRID0EJBBK" xlink:type="simple">ED</abbrev>
                  </td><td rowspan="1" colspan="1">1.6–2.1 (1.9 ± 0.2)</td><td rowspan="1" colspan="1">1.8–2.4 (2.1 ± 0.2)</td></tr><tr><td rowspan="1" colspan="1">
                    <abbrev xmlns:xlink="http://www.w3.org/1999/xlink" xlink:title="interorbital distance" id="ABBRID0EYBBK" xlink:type="simple">IOD</abbrev>
                  </td><td rowspan="1" colspan="1">1.8–2.5 (2.1 ± 0.1)</td><td rowspan="1" colspan="1">2.3–2.9 (2.7 ± 0.2)</td></tr><tr><td rowspan="1" colspan="1">
                    <abbrev xmlns:xlink="http://www.w3.org/1999/xlink" xlink:title="upper eyelid width" id="ABBRID0EHCBK" xlink:type="simple">EW</abbrev>
                  </td><td rowspan="1" colspan="1">0.9–1.9 (1.3 ± 0.2)</td><td rowspan="1" colspan="1">1.3–1.7 (1.5 ± 0.1)</td></tr><tr><td rowspan="1" colspan="1">
                    <abbrev xmlns:xlink="http://www.w3.org/1999/xlink" xlink:title="internarial distance" id="ABBRID0EWCBK" xlink:type="simple">IND</abbrev>
                  </td><td rowspan="1" colspan="1">1.3–2.1 (1.6 ± 0.2)</td><td rowspan="1" colspan="1">1.9–2.3 (2.1 ± 0.1)</td></tr><tr><td rowspan="1" colspan="1">
                  	<abbrev xmlns:xlink="http://www.w3.org/1999/xlink" xlink:title="eye–nostril distance" id="ABBRID0EM3AH" xlink:type="simple">E-N</abbrev></td><td rowspan="1" colspan="1">0.8–1.4 (1.2 ± 0.1)</td><td rowspan="1" colspan="1">1.3–1.8 (1.5 ± 0.2)</td></tr><tr><td rowspan="1" colspan="1">
                    <abbrev xmlns:xlink="http://www.w3.org/1999/xlink" xlink:title="tibia length" id="ABBRID0EPDBK" xlink:type="simple">TL</abbrev>/<abbrev xmlns:xlink="http://www.w3.org/1999/xlink" xlink:title="snout–vent length" id="ABBRID0ETDBK" xlink:type="simple">SVL</abbrev></td><td rowspan="1" colspan="1">0.34–0.44</td><td rowspan="1" colspan="1">0.36–0.42</td></tr><tr><td rowspan="1" colspan="1">
                    <abbrev xmlns:xlink="http://www.w3.org/1999/xlink" xlink:title="foot length" id="ABBRID0EBEBK" xlink:type="simple">FL</abbrev>/<abbrev xmlns:xlink="http://www.w3.org/1999/xlink" xlink:title="snout–vent length" id="ABBRID0EFEBK" xlink:type="simple">SVL</abbrev></td><td rowspan="1" colspan="1">0.35–0.46</td><td rowspan="1" colspan="1">0.40–0.47</td></tr><tr><td rowspan="1" colspan="1"><abbrev xmlns:xlink="http://www.w3.org/1999/xlink" xlink:title="head length" xlink:type="simple">HL</abbrev>/<abbrev xmlns:xlink="http://www.w3.org/1999/xlink" xlink:title="snout–vent length" id="ABBRID0ETEBK" xlink:type="simple">SVL</abbrev></td><td rowspan="1" colspan="1">0.33–0.41</td><td rowspan="1" colspan="1">0.31–0.39</td></tr><tr><td rowspan="1" colspan="1">
                    <abbrev xmlns:xlink="http://www.w3.org/1999/xlink" xlink:title="head width" id="ABBRID0EBFBK" xlink:type="simple">HW</abbrev>/<abbrev xmlns:xlink="http://www.w3.org/1999/xlink" xlink:title="snout–vent length" id="ABBRID0EFFBK" xlink:type="simple">SVL</abbrev></td><td rowspan="1" colspan="1">0.31–0.38</td><td rowspan="1" colspan="1">0.34–0.39</td></tr><tr><td rowspan="1" colspan="1">
                    <abbrev xmlns:xlink="http://www.w3.org/1999/xlink" xlink:title="head width" id="ABBRID0ETFBK" xlink:type="simple">HW</abbrev>/<abbrev xmlns:xlink="http://www.w3.org/1999/xlink" xlink:title="head length" xlink:type="simple">HL</abbrev></td><td rowspan="1" colspan="1">0.84–1.02</td><td rowspan="1" colspan="1">0.94–1.11</td></tr><tr><td rowspan="1" colspan="1"><abbrev xmlns:xlink="http://www.w3.org/1999/xlink" xlink:title="eye–nostril distance" id="ABBRID0EM3BH" xlink:type="simple">E-N</abbrev>/<abbrev xmlns:xlink="http://www.w3.org/1999/xlink" xlink:title="horizontal eye diameter" id="ABBRID0ECGBK" xlink:type="simple">ED</abbrev></td><td rowspan="1" colspan="1">0.47–0.71</td><td rowspan="1" colspan="1">0.62–0.89</td></tr><tr><td rowspan="1" colspan="1">
                    <abbrev xmlns:xlink="http://www.w3.org/1999/xlink" xlink:title="upper eyelid width" id="ABBRID0EQGBK" xlink:type="simple">EW</abbrev>/<abbrev xmlns:xlink="http://www.w3.org/1999/xlink" xlink:title="interorbital distance" id="ABBRID0EUGBK" xlink:type="simple">IOD</abbrev></td><td rowspan="1" colspan="1">0.45–0.70</td><td rowspan="1" colspan="1">0.45–0.70</td></tr></tbody></table></table-wrap><p>
            <bold>Variation.</bold> All paratypes (Figs <xref ref-type="fig" rid="F5">5</xref>–<xref ref-type="fig" rid="F7">7</xref>) are similar to the holotype regarding morphology and proportions (Tables <xref ref-type="table" rid="T3">3</xref>, <xref ref-type="table" rid="T4">4</xref>). Besides differences in <abbrev xmlns:xlink="http://www.w3.org/1999/xlink" xlink:title="snout–vent length" id="ABBRID0ERHBK" xlink:type="simple">SVL</abbrev>, notable morphological variation includes prominence of dorsolateral folds (e.g., prominent dorsolateral folds in <named-content xmlns:xlink="http://www.w3.org/1999/xlink" content-type="dwc:institutional_code" xlink:type="simple">MUSM</named-content> 31192, 31195, Fig. <xref ref-type="fig" rid="F5">5D–F, G–I</xref>; weak dorsolateral folds in <named-content xmlns:xlink="http://www.w3.org/1999/xlink" content-type="dwc:institutional_code" xlink:type="simple">MUSM</named-content> 31186, 31975, 31977, <named-content xmlns:xlink="http://www.w3.org/1999/xlink" content-type="dwc:institutional_code" xlink:type="simple">NMP6V</named-content> 75522, 75528, 75529, Fig. <xref ref-type="fig" rid="F6">6G–I</xref>), and coarseness of tuberculate skin texture on flanks and hind limbs (skin coarsely tuberculate in <named-content xmlns:xlink="http://www.w3.org/1999/xlink" content-type="dwc:institutional_code" xlink:type="simple">MUSM</named-content> 31186, 31192, 31195, <named-content xmlns:xlink="http://www.w3.org/1999/xlink" content-type="dwc:institutional_code" xlink:type="simple">NMP6V</named-content> 75525, Fig. <xref ref-type="fig" rid="F5">5</xref>; skin weakly tubercular <named-content xmlns:xlink="http://www.w3.org/1999/xlink" content-type="dwc:institutional_code" xlink:type="simple">MUSM</named-content> 31987, 31997, <named-content xmlns:xlink="http://www.w3.org/1999/xlink" content-type="dwc:institutional_code" xlink:type="simple">NMP6V</named-content> 75528, 75529). Two specimens (<named-content xmlns:xlink="http://www.w3.org/1999/xlink" content-type="dwc:institutional_code" xlink:type="simple">NMP6V</named-content> 75529, 75534) have a tubercle-like inner tarsal fold present. <italic><tp:taxon-name><tp:taxon-name-part taxon-name-part-type="genus" reg="Pristimantis">Pristimantis</tp:taxon-name-part> <tp:taxon-name-part taxon-name-part-type="species" reg="attenboroughi">attenboroughi</tp:taxon-name-part></tp:taxon-name></italic> demonstrates a remarkable polymorphism in coloration (Figs <xref ref-type="fig" rid="F5">5</xref>–<xref ref-type="fig" rid="F7">7</xref>).</p><p>The dorsal coloration ranges from pale gray (<named-content xmlns:xlink="http://www.w3.org/1999/xlink" content-type="dwc:institutional_code" xlink:type="simple">MUSM</named-content> 31987, <named-content xmlns:xlink="http://www.w3.org/1999/xlink" content-type="dwc:institutional_code" xlink:type="simple">NMP6V</named-content> 75533, Fig. <xref ref-type="fig" rid="F6">6D–F</xref>), dark gray (MSUM 31186, 3199, <named-content xmlns:xlink="http://www.w3.org/1999/xlink" content-type="dwc:institutional_code" xlink:type="simple">NMP6V</named-content> 75522, 75523, 75528, 75529, <!--PageBreak-->Fig. <xref ref-type="fig" rid="F6">6A–C</xref>), reddish brown (<named-content xmlns:xlink="http://www.w3.org/1999/xlink" content-type="dwc:institutional_code" xlink:type="simple">MUSM</named-content> 31195, 31975, <named-content xmlns:xlink="http://www.w3.org/1999/xlink" content-type="dwc:institutional_code" xlink:type="simple">NMP6V</named-content> 75525, Figs <xref ref-type="fig" rid="F5">5D–F</xref>) to brownish olive (<named-content xmlns:xlink="http://www.w3.org/1999/xlink" content-type="dwc:institutional_code" xlink:type="simple">MUSM</named-content> 31992, 31997, Figs <xref ref-type="fig" rid="F5">5G–I</xref>, <xref ref-type="fig" rid="F6">6G–I</xref>) with dark gray scattered flecks. Some have an X-shaped mark on scapular (<named-content xmlns:xlink="http://www.w3.org/1999/xlink" content-type="dwc:institutional_code" xlink:type="simple">MUSM</named-content> 31200, 31975, 31990), some ill-defined diagonal bars on the flanks (<named-content xmlns:xlink="http://www.w3.org/1999/xlink" content-type="dwc:institutional_code" xlink:type="simple">MUSM</named-content> 31195). Dark grayish-brown canthal and supratympanic stripes are usually present except for dark gray specimens (MSUM 31186, 3199, <named-content xmlns:xlink="http://www.w3.org/1999/xlink" content-type="dwc:institutional_code" xlink:type="simple">NMP6V</named-content> 75522, 75523, 75528, 75529). The groin is dark gray (MSUM 31186, 3199, <named-content xmlns:xlink="http://www.w3.org/1999/xlink" content-type="dwc:institutional_code" xlink:type="simple">NMP6V</named-content> 75522, 75523, 75528, 75529) or pale reddish brown with a pale red to pink tint in some specimens (<named-content xmlns:xlink="http://www.w3.org/1999/xlink" content-type="dwc:institutional_code" xlink:type="simple">MUSM</named-content> 31195, 31196). The venter is dark gray (<named-content xmlns:xlink="http://www.w3.org/1999/xlink" content-type="dwc:institutional_code" xlink:type="simple">NMP6V</named-content> 75522, 75523, 75528, 75529, Fig. <xref ref-type="fig" rid="F6">6C</xref>), pale gray (<named-content xmlns:xlink="http://www.w3.org/1999/xlink" content-type="dwc:institutional_code" xlink:type="simple">MUSM</named-content> 31987, Fig. <xref ref-type="fig" rid="F6">6F</xref>), grayish brown (<named-content xmlns:xlink="http://www.w3.org/1999/xlink" content-type="dwc:institutional_code" xlink:type="simple">MUSM</named-content> 31186, 31195, <named-content xmlns:xlink="http://www.w3.org/1999/xlink" content-type="dwc:institutional_code" xlink:type="simple">NMP6V</named-content> 75525, Fig. <xref ref-type="fig" rid="F5">5C, F</xref>) or pale grayish green and gray mottled (<named-content xmlns:xlink="http://www.w3.org/1999/xlink" content-type="dwc:institutional_code" xlink:type="simple">MUSM</named-content> 31197, Fig. <xref ref-type="fig" rid="F6">6I</xref>) or dark gray and pale gray mottled (<named-content xmlns:xlink="http://www.w3.org/1999/xlink" content-type="dwc:institutional_code" xlink:type="simple">MUSM</named-content> 31199, 31975, 31992, <named-content xmlns:xlink="http://www.w3.org/1999/xlink" content-type="dwc:institutional_code" xlink:type="simple">NMP6V</named-content> 75533, Fig. <xref ref-type="fig" rid="F5">5I</xref>).</p><p>Juveniles (<named-content xmlns:xlink="http://www.w3.org/1999/xlink" content-type="dwc:institutional_code" xlink:type="simple">MUSM</named-content> 31187, 31990, 31200, Fig. <xref ref-type="fig" rid="F7">7</xref>) have a paler coloration (yellowish to reddish brown) with contrasting dark brown flecks and distinct canthal and supratympanic stripes. All have the iris pale grayish green with fine black vermiculation and brownish-orange horizontal streak across pupil and lower half of iris, and usually a narrow vertical dark gray streak from pupil through middle of lower iris.</p></tp:treatment-sec><tp:treatment-sec sec-type="etymology" id="SECID0ENOBK"><title>Etymology.</title><p>We dedicate this species to Sir David Frederick Attenborough in honor for his educational documentaries on wildlife, especially on amphibians (e.g., <italic>Life in Cold Blood, Fabulous Frogs</italic>), and for raising awareness about the importance of wildlife conservation. The specific epithet is used as noun in apposition.</p></tp:treatment-sec><tp:treatment-sec sec-type="distribution" id="SECID0EVOBK"><title>Distribution, natural history, and conservation status.</title><p>
            <italic><tp:taxon-name><tp:taxon-name-part taxon-name-part-type="genus" reg="Pristimantis">Pristimantis</tp:taxon-name-part> <tp:taxon-name-part taxon-name-part-type="species" reg="attenboroughi">attenboroughi</tp:taxon-name-part></tp:taxon-name></italic> is known from six localities inside the PPPF (Puna of Quebrada Tarhuish at <!--PageBreak--><!--PageBreak-->Laguna Udrecocha, Fig. <xref ref-type="fig" rid="F8">8A</xref>; upper montane forest of Quebrada Tarhuish on the left bank “Shiusha” of Antuyo River; Antuyo; Antuyo Bajo; Hatunpata, and Trancapampa, Figs <xref ref-type="fig" rid="F8">8B</xref>, <xref ref-type="fig" rid="F9">9</xref>) and from two outside the PPPF (upper part of Quebrada Tasta close to Laguna Luichococha; in <italic><tp:taxon-name><tp:taxon-name-part taxon-name-part-type="genus" reg="Polylepis">Polylepis</tp:taxon-name-part></tp:taxon-name></italic> forest of first mountain peak next to trail from Tasta to Tarhuish), and is distributed at elevations between 3400 and 3936 m a.s.l., Fig. <xref ref-type="fig" rid="F9">9</xref>. The type locality (Figs <xref ref-type="fig" rid="F8">8A</xref>, <xref ref-type="fig" rid="F9">9</xref>), upper part of Quebrada Tarhuish, on the east side of Laguna Udrecocha at 3936 m a.s.l., belongs to the Puna ecoregion (<xref ref-type="bibr" rid="B6">Brack 1986</xref>). The vegetation consists of Peruvian feather grass (<italic><tp:taxon-name><tp:taxon-name-part taxon-name-part-type="genus" reg="Stipa">Stipa</tp:taxon-name-part> <tp:taxon-name-part taxon-name-part-type="species" reg="ichu">ichu</tp:taxon-name-part></tp:taxon-name></italic>), mosses, and small bushes. The holotype was found inside moss in the afternoon on 17 May 2012. No sympatric anurans were found at the type locality. At the upper montane forest of Quebrada Tarhuish on the left bank “Shiusha” of Antuyo River, <italic><tp:taxon-name><tp:taxon-name-part taxon-name-part-type="genus" reg="Pristimantis">P.</tp:taxon-name-part> <tp:taxon-name-part taxon-name-part-type="species" reg="attenboroughi">attenboroughi</tp:taxon-name-part></tp:taxon-name></italic> was found deep inside large moss layers. Sympatric anurans are <italic><tp:taxon-name><tp:taxon-name-part taxon-name-part-type="genus" reg="Gastrotheca">Gastrotheca</tp:taxon-name-part> <tp:taxon-name-part taxon-name-part-type="species" reg="griswoldi">griswoldi</tp:taxon-name-part></tp:taxon-name></italic> (<named-content xmlns:xlink="http://www.w3.org/1999/xlink" content-type="dwc:institutional_code" xlink:type="simple">MUSM</named-content> 31193), <!--PageBreak--><italic><tp:taxon-name><tp:taxon-name-part taxon-name-part-type="genus" reg="Pristimantis">Pristimantis</tp:taxon-name-part></tp:taxon-name></italic> sp. n. C (<named-content xmlns:xlink="http://www.w3.org/1999/xlink" content-type="dwc:institutional_code" xlink:type="simple">MUSM</named-content> 31190–92), <italic><tp:taxon-name><tp:taxon-name-part taxon-name-part-type="genus" reg="Pristimantis">Pristimantis</tp:taxon-name-part></tp:taxon-name></italic> sp. n. D (<named-content xmlns:xlink="http://www.w3.org/1999/xlink" content-type="dwc:institutional_code" xlink:type="simple">MUSM</named-content> 31197–98), and <italic><tp:taxon-name><tp:taxon-name-part taxon-name-part-type="genus" reg="Phrynopus">Phrynopus</tp:taxon-name-part></tp:taxon-name></italic> sp. n. A (<named-content xmlns:xlink="http://www.w3.org/1999/xlink" content-type="dwc:institutional_code" xlink:type="simple">MUSM</named-content> 31203).</p><fig id="F8" position="float" orientation="portrait"><label>Figure 8.</label><caption><p>Habitats of <italic><tp:taxon-name><tp:taxon-name-part taxon-name-part-type="genus" reg="Pristimantis">Pristimantis</tp:taxon-name-part> <tp:taxon-name-part taxon-name-part-type="species" reg="attenboroughi">attenboroughi</tp:taxon-name-part></tp:taxon-name></italic> sp. n. in the PPPF: <bold>A</bold> type locality in the upper Tarhuish valley at Laguna Udrecocha, Puna at 3936 m a.s.l., 17 May 2012 <bold>B</bold> upper montane forest at 3550 m a.s.l. where <italic><tp:taxon-name><tp:taxon-name-part taxon-name-part-type="genus" reg="Pristimantis">P.</tp:taxon-name-part> <tp:taxon-name-part taxon-name-part-type="species" reg="attenboroughi">attenboroughi</tp:taxon-name-part></tp:taxon-name></italic> sp. n. was found in moss pads <bold>C</bold> female <italic><tp:taxon-name><tp:taxon-name-part taxon-name-part-type="genus" reg="Pristimantis">P.</tp:taxon-name-part> <tp:taxon-name-part taxon-name-part-type="species" reg="attenboroughi">attenboroughi</tp:taxon-name-part></tp:taxon-name></italic> sp. n. (<named-content xmlns:xlink="http://www.w3.org/1999/xlink" content-type="dwc:institutional_code" xlink:type="simple">MUSM</named-content> 31980, <abbrev xmlns:xlink="http://www.w3.org/1999/xlink" xlink:title="snout–vent length" id="ABBRID0ELUBK" xlink:type="simple">SVL</abbrev> 21.5 mm) guarding a clutch in a moss pad. Photos by E. Lehr.</p></caption><graphic xmlns:xlink="http://www.w3.org/1999/xlink" xlink:href="zookeys-660-017-g008.jpg" position="float" orientation="portrait" xlink:type="simple" id="oo_125471.jpg"/></fig><p>A female <italic><tp:taxon-name><tp:taxon-name-part taxon-name-part-type="genus" reg="Pristimantis">Pristimantis</tp:taxon-name-part> <tp:taxon-name-part taxon-name-part-type="species" reg="attenboroughi">attenboroughi</tp:taxon-name-part></tp:taxon-name></italic> (<named-content xmlns:xlink="http://www.w3.org/1999/xlink" content-type="dwc:institutional_code" xlink:type="simple">MUSM</named-content> 31980, Fig. <xref ref-type="fig" rid="F8">8C</xref>) guarding 20 eggs was found at Hatunpata inside moss, 3710 m a.s.l., on 28 June 2013. The eggs were pale cream colored and had an average diameter of 3.5 ± 0.1 mm (3.3–3.6 mm, n = 20).</p><p>The <abbrev xmlns:xlink="http://www.w3.org/1999/xlink" content-type="institution" xlink:title="International Union for Conservation of Nature" id="ABBRID0EMVBK" xlink:type="simple">IUCN</abbrev> Red List criteria (<xref ref-type="bibr" rid="B23">IUCN 2001</xref>) consider that if a species occurs in fewer than 10 threat-defined locations and the extent of occurrence (EOO) is &lt; 20,000 km<sup>2</sup>, it should be classified as Vulnerable or Endangered. <italic><tp:taxon-name><tp:taxon-name-part taxon-name-part-type="genus" reg="Pristimantis">Pristimantis</tp:taxon-name-part> <tp:taxon-name-part taxon-name-part-type="species" reg="attenboroughi">attenboroughi</tp:taxon-name-part></tp:taxon-name></italic> is known from seven localities distributed in the PPPF and its buffer zone (Fig. <xref ref-type="fig" rid="F9">9</xref>), with an estimated EOO of 66.54 km<sup>2</sup>. As such, this new species might be classified as Vulnerable if we take into account these criteria. However, given that the PPPF may host a greater number of locations and most of them are inside the protected area, we propose that <italic><tp:taxon-name><tp:taxon-name-part taxon-name-part-type="genus" reg="Pristimantis">Pristimantis</tp:taxon-name-part> <tp:taxon-name-part taxon-name-part-type="species" reg="attenboroughi">attenboroughi</tp:taxon-name-part></tp:taxon-name></italic> should likely be categorized as Near Threatened (<abbrev xmlns:xlink="http://www.w3.org/1999/xlink" xlink:title="Near Threatened" xlink:type="simple">NT</abbrev>).</p><fig id="F9" position="float" orientation="portrait"><label>Figure 9.</label><caption><p>Distribution of <italic><tp:taxon-name><tp:taxon-name-part taxon-name-part-type="genus" reg="Pristimantis">Pristimantis</tp:taxon-name-part> <tp:taxon-name-part taxon-name-part-type="species" reg="attenboroughi">attenboroughi</tp:taxon-name-part></tp:taxon-name></italic> sp. n. in the PPPF and its surroundings: type locality: Laguna Udrecocha, 3936 m a.s.l.; <bold>1</bold> Upper part of Quebrada Tasta, “Laguna Luichococha”, 3708 m a.s.l. <bold>2</bold> near trail from Tasta to Tarhuish (first mountain peak), <italic><tp:taxon-name><tp:taxon-name-part taxon-name-part-type="genus" reg="Polylepis">Polylepis</tp:taxon-name-part></tp:taxon-name></italic> forest patch, 3886 m a.s.l. <bold>3</bold> Quebrada Tarhuish, left bank of Antuyo River, “Shiusha”, 3414 m a.s.l. <bold>4</bold> Antuyo, 3700 m a.s.l. <bold>5</bold> Antuyo Bajo, 3400 m a.s.l. <bold>6</bold> Hatunpata, 3710 m a.s.l. <bold>7</bold> Trancapampa, 3550 m a.s.l.</p></caption><graphic xmlns:xlink="http://www.w3.org/1999/xlink" xlink:href="zookeys-660-017-g009.jpg" position="float" orientation="portrait" xlink:type="simple" id="oo_125472.jpg"/></fig><p>Given that the known distribution of <italic><tp:taxon-name><tp:taxon-name-part taxon-name-part-type="genus" reg="Pristimantis">Pristimantis</tp:taxon-name-part> <tp:taxon-name-part taxon-name-part-type="species" reg="attenboroughi">attenboroughi</tp:taxon-name-part></tp:taxon-name></italic> overlaps with the PPPF, a substantial portion of the habitat of this species is formally protected. However, other factors such as fungal infections, climate change, pollution, and man-made fires (used to expand grazing areas for livestock) continue to be threats for many Andean amphibians even inside protected areas (<xref ref-type="bibr" rid="B7">Catenazzi and von May 2014</xref>).</p></tp:treatment-sec><tp:treatment-sec><!--Section generated to contain objects referenced in tp:taxon-treatment.--><fig id="F2" position="float" orientation="portrait"><label>Figure 2.</label><caption><p>Maximum Likelihood (<abbrev xmlns:xlink="http://www.w3.org/1999/xlink" xlink:title="Maximum Likelihood" id="ABBRID0EQXAI" xlink:type="simple">ML</abbrev>) phylogeny based on the combined 16S + 12S dataset (<abbrev xmlns:xlink="http://www.w3.org/1999/xlink" xlink:title="Maximum Likelihood" id="ABBRID0EUXAI" xlink:type="simple">ML</abbrev> bootstrap values &gt;50 are indicated at each node).</p></caption><graphic xmlns:xlink="http://www.w3.org/1999/xlink" xlink:href="zookeys-660-017-g002.jpg" position="float" orientation="portrait" xlink:type="simple" id="oo_125467.jpg"/></fig></tp:treatment-sec><ref-list><ref id="B1"><mixed-citation xmlns:xlink="http://www.w3.org/1999/xlink" xlink:type="simple">
          <institution xlink:type="simple">AmphibiaWeb</institution> (<year>2016</year>) <source>AmphibiaWeb. Information on amphibian biology and conservation</source>. <ext-link xlink:type="simple" ext-link-type="uri" xlink:href="http://amphibiaweb.org/">http://amphibiaweb.org/</ext-link> [accessed 8 November 2016]</mixed-citation></ref><ref id="B20"><mixed-citation xmlns:xlink="http://www.w3.org/1999/xlink" xlink:type="simple">
          <person-group><name name-style="western"><surname>Guayasamin</surname><given-names>JM</given-names></name><name name-style="western"><surname>Artega</surname><given-names>AF</given-names></name></person-group> (<year>2013</year>) <article-title>A new species of the <italic><tp:taxon-name><tp:taxon-name-part taxon-name-part-type="genus">Pristimantis</tp:taxon-name-part> <tp:taxon-name-part taxon-name-part-type="species">orestes</tp:taxon-name-part></tp:taxon-name></italic> group (<tp:taxon-name><tp:taxon-name-part taxon-name-part-type="class">Amphibia</tp:taxon-name-part></tp:taxon-name>: <tp:taxon-name><tp:taxon-name-part taxon-name-part-type="family">Strabomantidae</tp:taxon-name-part></tp:taxon-name>) from the high Andes of Ecuador, Reserva Mazar.</article-title> <source>Zootaxa</source> <volume>3616</volume>(<issue>4</issue>): <fpage>345</fpage>–<lpage>356</lpage>. <ext-link xlink:type="simple" ext-link-type="doi" xlink:href="10.11646/zootaxa.3616.4.3">https://doi.org/10.11646/zootaxa.3616.4.3</ext-link></mixed-citation></ref><ref id="B15"><mixed-citation xmlns:xlink="http://www.w3.org/1999/xlink" xlink:type="simple">
          <person-group><name name-style="western"><surname>Duellman</surname><given-names>WE</given-names></name><name name-style="western"><surname>Lehr</surname><given-names>E</given-names></name></person-group> (<year>2009</year>) <source>Terrestrial-breeding Frogs (<tp:taxon-name><tp:taxon-name-part taxon-name-part-type="family">Strabomantidae</tp:taxon-name-part></tp:taxon-name>) in Peru.</source> <publisher-name>Natur und Tier-Verlag</publisher-name>, <publisher-loc>Münster</publisher-loc>, <size units="page">382 pp</size>.</mixed-citation></ref><ref id="B57"><mixed-citation xmlns:xlink="http://www.w3.org/1999/xlink" xlink:type="simple">
          <person-group><name name-style="western"><surname>Venegas</surname><given-names>PJ</given-names></name><name name-style="western"><surname>Duellman</surname><given-names>WE</given-names></name></person-group> (<year>2012</year>) <article-title>Two syntopic new species of the <italic><tp:taxon-name><tp:taxon-name-part taxon-name-part-type="genus">Pristimantis</tp:taxon-name-part> <tp:taxon-name-part taxon-name-part-type="species">orestes</tp:taxon-name-part></tp:taxon-name></italic> Group (<tp:taxon-name><tp:taxon-name-part taxon-name-part-type="order">Anura</tp:taxon-name-part></tp:taxon-name>: <tp:taxon-name><tp:taxon-name-part taxon-name-part-type="family">Strabomantidae</tp:taxon-name-part></tp:taxon-name>) from northwestern Peru.</article-title> <source>Zootaxa</source> <volume>3249</volume>: <fpage>47</fpage>–<lpage>59</lpage>.</mixed-citation></ref><ref id="B42"><mixed-citation xmlns:xlink="http://www.w3.org/1999/xlink" xlink:type="simple">
          <person-group><name name-style="western"><surname>Mamani</surname><given-names>L</given-names></name><name name-style="western"><surname>Malqui</surname><given-names>S</given-names></name></person-group> (<year>2014</year>) <article-title>A new species of <italic><tp:taxon-name><tp:taxon-name-part taxon-name-part-type="genus">Phrynopus</tp:taxon-name-part></tp:taxon-name></italic> (<tp:taxon-name><tp:taxon-name-part taxon-name-part-type="order">Anura</tp:taxon-name-part></tp:taxon-name>: <tp:taxon-name><tp:taxon-name-part taxon-name-part-type="family">Craugastoridae</tp:taxon-name-part></tp:taxon-name>) from the central Peruvian Andes.</article-title> <source>Zootaxa</source> <volume>3838</volume>: <fpage>207</fpage>–<lpage>214</lpage>. <ext-link xlink:type="simple" ext-link-type="doi" xlink:href="10.11646/zootaxa.3838.2.5">https://doi.org/10.11646/zootaxa.3838.2.5</ext-link></mixed-citation></ref><ref id="B6"><mixed-citation xmlns:xlink="http://www.w3.org/1999/xlink" xlink:type="simple">
          <person-group><name name-style="western"><surname>Brack</surname><given-names>A</given-names></name></person-group> (<year>1986</year>) <article-title>Ecología de un país complejo.</article-title> In: <person-group><name name-style="western"><surname>Dourojeanni</surname><given-names>MJ</given-names></name><name name-style="western"><surname>Mejía Baca</surname><given-names>J</given-names></name></person-group> (<role>Eds</role>) <issue-title>Gran Geografía del Perú.</issue-title> <source>Naturaleza y Hombre, Spain</source>, <fpage>175</fpage>–<lpage>319</lpage>.</mixed-citation></ref><ref id="B23"><mixed-citation xmlns:xlink="http://www.w3.org/1999/xlink" xlink:type="simple">
          <institution xlink:type="simple">IUCN</institution> (<year>2001</year>) <source>IUCN Red List Categories and Criteria. Version 3.1</source>. <publisher-name>IUCN Species Survival Commission, IUCN</publisher-name>, <publisher-loc>Gland, Switzerland and Cambridge, UK</publisher-loc>. <ext-link xlink:type="simple" ext-link-type="uri" xlink:href="http://www.iucnredlist.org/technical-documents/categories-and-criteria">http://www.iucnredlist.org/technical-documents/categories-and-criteria</ext-link> [accessed 14 February 2017]</mixed-citation></ref><ref id="B7"><mixed-citation xmlns:xlink="http://www.w3.org/1999/xlink" xlink:type="simple">
          <person-group><name name-style="western"><surname>Catenazzi</surname><given-names>A</given-names></name><name name-style="western"><surname>von May</surname><given-names>R</given-names></name></person-group> (<year>2014</year>) <article-title>Conservation status of amphibians in Peru.</article-title> <source>Herpetological Monographs</source> <volume>28</volume>: <fpage>1</fpage>–<lpage>23</lpage>. <ext-link xlink:type="simple" ext-link-type="doi" xlink:href="10.1655/HERPMONOGRAPHS-D-13-00003">https://doi.org/10.1655/HERPMONOGRAPHS-D-13-00003</ext-link></mixed-citation></ref></ref-list></tp:taxon-treatment>
